# Supplementary material for: Allergen-Specific Treg Cells Upregulated by Lung-Stage S. japonicum Infection Alleviates Allergic Airway Inflammation
Source: Front Cell Dev Biol. 2021 Jun 8;9:678377. doi: 10.3389/fcell.2021.678377 (PMC8217774; doi:10.3389/fcell.2021.678377)
Supplement: Supplementary file 5 [file Table_1.XLSX]

## Sheet: Sheet1
Data file 1. DEGs between OVA+INF and OVA groups
Symbol	Entrezid	Gene name	Log2FoldChange	Adj-p-value	Classifications
MGP_BALBcJ_G0000003	NA	Immunoglobulin heavy constant alpha (Fragment)	-3.29326	1.77443e-13	Immune system response (GO:0002376)
MGP_BALBcJ_G0000005	NA	Immunoglobulin heavy constant gamma 2C	-2.40234	4.86515e-05	Immune system response (GO:0002377)
MGP_BALBcJ_G0000059	NA	immunoglobulin heavy variable V9-3 (Fragment)	-2.79288	0.0285544	Immune system response (GO:0002378)
MGP_BALBcJ_G0000060	NA	Immunoglobulin heavy variable 14-4 (Fragment)	-3.0908	0.012326	Immune system response (GO:0002379)
MGP_BALBcJ_G0000075	NA	Immunoglobulin heavy variable V1-7 (Fragment)	-3.64794	0.00591657	Immune system response (GO:0002380)
MGP_BALBcJ_G0000076	NA	Immunoglobulin heavy variable 1-4 (Fragment)	-2.68243	0.0332922	Immune system response (GO:0002381)
MGP_BALBcJ_G0000078	NA	Immunoglobulin heavy variable V1-5 (Fragment)	-5.05882	0.00479333	Immune system response (GO:0002382)
MGP_BALBcJ_G0000080	NA	Immunoglobulin heavy variable V1-9 (Fragment)	-5.39721	2.223e-05	Immune system response (GO:0002383)
MGP_BALBcJ_G0000133	NA	Immunoglobulin kappa variable 5-39 (Fragment)	-4.56662	1.40715e-09	Immune system response (GO:0002384)
MGP_BALBcJ_G0000146	NA	Immunoglobulin kappa variable 8-21 (Fragment)	-4.12236	2.68615e-06	Immune system response (GO:0002385)
MGP_BALBcJ_G0000150	NA	Immunoglobulin kappa variable 3-1 (Fragment)	-4.17737	6.15492e-07	Immune system response (GO:0002386)
MGP_BALBcJ_G0018765	20307	chemokine (C-C motif) ligand 8	-2.52624	0.0234379	Immune system response (GO:0002387)
MGP_BALBcJ_G0018793	20308	chemokine (C-C motif) ligand 9	-1.0508	0.0253782	Immune system response (GO:0002388)
MGP_BALBcJ_G0018794	20305	chemokine (C-C motif) ligand 6	-1.32071	0.00400942	Immune system response (GO:0002389)
MGP_BALBcJ_G0023098	12458	chemokine (C-C motif) receptor 6	-1.81692	0.00488978	Immune system response (GO:0002390)
MGP_BALBcJ_G0019128	12777	chemokine (C-C motif) receptor 10	-2.28811	0.000196152	Immune system response (GO:0002391)
MGP_BALBcJ_G0035364	12773	chemokine (C-C motif) receptor 4	-1.28739	0.0326948	Immune system response (GO:0002392)
MGP_BALBcJ_G0035461	80901	chemokine (C-X-C motif) receptor 6	-1.0295	0.0234954	Immune system response (GO:0002393)
MGP_BALBcJ_G0035467	12774	chemokine (C-C motif) receptor 5	-1.12401	0.00963498	Immune system response (GO:0002394)
MGP_BALBcJ_G0030163	56221	chemokine (C-C motif) ligand 24	-1.51712	0.041659	Immune system response (GO:0002395)
MGP_BALBcJ_G0031221	56620	C-type lectin domain family 4, member n	-1.4383	0.0306401	Immune system response (GO:0002396)
MGP_BALBcJ_G0009916	56644	C-type lectin domain family 7, member a	-1.26653	0.016544	Immune system response (GO:0002397)
MGP_BALBcJ_G0035827	105886298	C-x(9)-C motif containing 4	1.34965	0.0255192	Immune system response (GO:0002398)
MGP_BALBcJ_G0035197	81897	toll-like receptor 9	-1.7308	0.00465821	Immune system response (GO:0002399)
MGP_BALBcJ_G0036234	170744	toll-like receptor 8	-2.13584	0.00275234	Immune system response (GO:0002400)
MGP_BALBcJ_G0036235	170743	toll-like receptor 7	-1.07243	0.0267323	Immune system response (GO:0002401)
MGP_BALBcJ_G0019409	19039	lectin, galactoside-binding, soluble, 3 binding protein	-1.06016	0.01178	Immune system response (GO:0002402)
MGP_BALBcJ_G0024762	56072	lectin, galactose binding, soluble 12	1.17432	0.025986	Immune system response (GO:0002403)
MGP_BALBcJ_G0020834	17948	NLR family, apoptosis inhibitory protein 2	-1.3568	0.0154907	Immune system response (GO:0002404)
MGP_BALBcJ_G0031317	232408	killer cell lectin-like receptor subfamily B member 1F	-1.09244	0.0485693	Immune system response (GO:0002405)
MGP_BALBcJ_G0031337	320407	killer cell lectin-like receptor family I member 2	-1.4191	0.0248515	Immune system response (GO:0002406)
MGP_BALBcJ_G0016708	75345	SLAM family member 7	-1.611	0.00479726	Immune system response (GO:0002407)
MGP_BALBcJ_G0022013	72709	C1q and tumor necrosis factor related protein 6	-1.12116	0.000715802	Immune system response (GO:0002408)
MGP_BALBcJ_G0023918	12266	complement component 3	-1.45116	0.0485307	Immune system response (GO:0002409)
MGP_BALBcJ_G0028956	12260	complement component 1, q subcomponent, beta polypeptide	-1.84654	7.72339e-06	Immune system response (GO:0002410)
MGP_BALBcJ_G0028957	12262	complement component 1, q subcomponent, C chain	-1.5572	8.02424e-05	Immune system response (GO:0002411)
MGP_BALBcJ_G0028958	12259	complement component 1, q subcomponent, alpha polypeptide	-1.55763	2.27956e-09	Immune system response (GO:0002412)
MGP_BALBcJ_G0031213	12267	complement component 3a receptor 1	-1.59427	3.37898e-05	Immune system response (GO:0002413)
MGP_BALBcJ_G0023560	14962	complement factor B	-1.75263	0.0295591	Immune system response (GO:0002414)
MGP_BALBcJ_G0031339	170733	killer cell lectin-like receptor, subfamily A, member 17	1.80521	0.00139324	Immune system response (GO:0002415)
MGP_BALBcJ_G0016733	74748	SLAM family member 8	-1.75743	7.41788e-05	Immune system response (GO:0002416)
MGP_BALBcJ_G0022794	100043314	T cell immunoreceptor with Ig and ITIM domains	-1.54316	0.0143386	Immune system response (GO:0002417)
MGP_BALBcJ_G0022275	22410	wingless-type MMTV integration site family, member 10B	1.2238	0.025986	Immune system response (GO:0002418)
MGP_BALBcJ_G0018063	20856	stanniocalcin 2	1.01859	0.0422571	Immune system response (GO:0002419)
MGP_BALBcJ_G0024355	117158	secretoglobin, family 3A, member 2	1.16557	0.0332922	Immune system response (GO:0002420)
MGP_BALBcJ_G0030414	18979	paraoxonase 1	1.16041	0.0321712	Immune system response (GO:0002421)
MGP_BALBcJ_G0029401	231103	glucokinase regulatory protein	2.20699	0.041659	Immune system response (GO:0002422)
MGP_BALBcJ_G0031324	56760	C-type lectin domain family 1, member b	1.05673	0.0244376	Immune system response (GO:0002423)
MGP_BALBcJ_G0023467	57757	peptidoglycan recognition protein 2	-1.43822	0.016544	Immune system response (GO:0002424)
MGP_BALBcJ_G0031219	26888	C-type lectin domain family 4, member a2	-1.34226	0.0012029	Immune system response (GO:0002425)
MGP_BALBcJ_G0027543	69769	tumor necrosis factor, alpha-induced protein 8-like 2	-1.07204	0.0224886	Immune system response (GO:0002426)
MGP_BALBcJ_G0035657	74131	SAM and SH3 domain containing 3	-1.00163	0.00557639	Immune system response (GO:0002427)
MGP_BALBcJ_G0020366	16364	interferon regulatory factor 4	-1.39918	0.0209432	Immune system response (GO:0002428)
MGP_BALBcJ_G0024230	69816	marginal zone B and B1 cell-specific protein 1	-1.85476	7.72339e-06	Immune system response (GO:0002429)
MGP_BALBcJ_G0018093	94176	dedicator of cyto-kinesis 2	-1.05978	0.0136722	Immune system response (GO:0002430)
MGP_BALBcJ_G0022015	19354	Rac family small GTPase 2	-1.07347	0.0195952	Immune system response (GO:0002431)
MGP_BALBcJ_G0021172	16854	lectin, galactose binding, soluble 3	-1.24014	3.75311e-06	Immune system response (GO:0002432)
MGP_BALBcJ_G0023522	15001	histocompatibility 2, O region alpha locus	-1.34965	0.00162166	Immune system response (GO:0002433)
MGP_BALBcJ_G0024999	58205	programmed cell death 1 ligand 2	-1.85327	0.0209449	Immune system response (GO:0002434)
MGP_BALBcJ_G0034148	234779	phospholipase C, gamma 2	-1.12954	0.0285466	Immune system response (GO:0002435)
MGP_BALBcJ_G0034698	12501	CD3 antigen, epsilon polypeptide	-1.05183	0.0320989	Immune system response (GO:0002436)
MGP_BALBcJ_G0031253	12504	CD4 antigen	-1.13657	0.00595543	Immune system response (GO:0002437)
MGP_BALBcJ_G0024824	12507	CD5 antigen	-1.06177	0.0359127	Immune system response (GO:0002438)
MGP_BALBcJ_G0023842	76438	raftlin lipid raft linker 1	-1.01502	0.000222978	Immune system response (GO:0002439)
MGP_BALBcJ_G0023533	14961	histocompatibility 2, class II antigen A, beta 1	-1.29531	8.94677e-06	Immune system response (GO:0002440)
MGP_BALBcJ_G0023534	14960	histocompatibility 2, class II antigen A, alpha	-1.3795	2.71754e-11	Immune system response (GO:0002441)
MGP_BALBcJ_G0023535	14969	histocompatibility 2, class II antigen E beta	-1.34287	8.17255e-10	Immune system response (GO:0002442)
MGP_BALBcJ_G0023536	381091	histocompatibility 2, class II antigen E beta2	-1.69351	0.000425794	Immune system response (GO:0002443)
MGP_BALBcJ_G0023678	14990	histocompatibility 2, M region locus 2	-1.91639	0.0112137	Immune system response (GO:0002444)
MGP_BALBcJ_G0016904	17221	CD46 antigen, complement regulatory protein	1.51514	0.0156351	Immune system response (GO:0002445)
MGP_BALBcJ_G0018485	12514	CD68 antigen	-1.50443	0.00469904	Immune system response (GO:0002446)
MGP_BALBcJ_G0033302	170780	CD209e antigen	-1.89467	0.0284171	Immune system response (GO:0002447)
MGP_BALBcJ_G0031229	93671	CD163 antigen	-1.30366	0.0467904	Immune system response (GO:0002448)
MGP_BALBcJ_G0019312	100043123	CD300 molecule like family member D4	-2.19405	0.0462684	Immune system response (GO:0002449)
MGP_BALBcJ_G0022012	16185	interleukin 2 receptor, beta chain	-1.3141	0.0209311	Immune system response (GO:0002450)
MGP_BALBcJ_G0022490	21935	tumor necrosis factor receptor superfamily, member 17	-2.20546	0.00866709	Immune system response (GO:0002451)
MGP_BALBcJ_G0016595	240873	tumor necrosis factor (ligand) superfamily, member 18	1.79041	0.0281642	Immune system response (GO:0002452)
MGP_BALBcJ_G0016512	64214	regulator of G-protein signaling 18	1.50435	0.0212756	Immune system response (GO:0002453)
MGP_BALBcJ_G0016544	240816	regulator of G-protein signaling like 1	2.21083	0.0317502	Immune system response (GO:0002454)
MGP_BALBcJ_G0016681	14131	Fc receptor, IgG, low affinity III	-1.19172	0.00681246	Immune system response (GO:0002455)
MGP_BALBcJ_G0027333	80891	Fc receptor-like S, scavenger receptor	-1.08041	0.0253675	Immune system response (GO:0002456)
MGP_BALBcJ_G0024435	16149	CD74 antigen (invariant polypeptide of major histocompatibility complex, class II antigen-associated)	-1.48495	2.5746e-06	Immune system response (GO:0002457)
MGP_BALBcJ_G0032190	14132	Fc receptor, IgG, alpha chain transporter	-1.02956	0.00185107	Immune system response (GO:0002458)
MGP_BALBcJ_G0029703	57349	pro-platelet basic protein	1.61902	0.00465821	Immune system response (GO:0002459)
MGP_BALBcJ_G0017335	16414	integrin beta 2	-1.59869	0.00216498	Response to stimulus (GO:0050896)
MGP_BALBcJ_G0022726	16419	integrin beta 5	-1.16069	0.0274502	Response to stimulus (GO:0050897)
MGP_BALBcJ_G0025849	16401	integrin alpha 4	-1.10368	0.00411139	Response to stimulus (GO:0050898)
MGP_BALBcJ_G0026380	12010	beta-2 microglobulin	-1.06681	2.5746e-06	Response to stimulus (GO:0050899)
MGP_BALBcJ_G0024880	17476	macrophage expressed gene 1	-1.29045	4.74259e-05	Response to stimulus (GO:0050900)
MGP_BALBcJ_G0002392	NA	T cell receptor alpha constant	-1.00794	0.0205473	Response to stimulus (GO:0050901)
MGP_BALBcJ_G0033331	384783	insulin receptor substrate 2	-1.3898	0.048908	Response to stimulus (GO:0050902)
MGP_BALBcJ_G0024425	240328	RIKEN cDNA F830016B08 gene	-1.34316	0.0466379	Response to stimulus (GO:0050903)
MGP_BALBcJ_G0018527	104457	RIKEN cDNA 0610010K14 gene	1.32944	0.0423916	Response to stimulus (GO:0050904)
MGP_BALBcJ_G0015118	75304	RIKEN cDNA 4930563E22 gene	1.30537	0.0378921	Response to stimulus (GO:0050905)
MGP_BALBcJ_G0005391	320842	RIKEN cDNA C230035I16 gene	1.29654	0.0480771	Response to stimulus (GO:0050906)
MGP_BALBcJ_G0006442	77866	RIKEN cDNA E130102H24 gene	1.08267	0.0238943	Response to stimulus (GO:0050907)
MGP_BALBcJ_G0006443	68400	RIKEN cDNA 0610043K17 gene	1.77683	0.0486343	Response to stimulus (GO:0050908)
MGP_BALBcJ_G0007147	71368	RIKEN cDNA 5430431A17 gene	1.68211	0.0307162	Response to stimulus (GO:0050909)
MGP_BALBcJ_G0015264	67394	RIKEN cDNA 4930404I05 gene	1.33655	0.0423187	Response to stimulus (GO:0050910)
MGP_BALBcJ_G0015538	319216	RIKEN cDNA 4932441J04 gene	-1.96226	0.0411468	Response to stimulus (GO:0050911)
MGP_BALBcJ_G0015560	625175	RIKEN cDNA 1700028E10 gene	1.03975	0.0469233	Response to stimulus (GO:0050912)
MGP_BALBcJ_G0015614	434198	RIKEN cDNA B130024G19 gene	1.25594	0.0189803	Response to stimulus (GO:0050913)
MGP_BALBcJ_G0015674	73144	RIKEN cDNA 3110039I08 gene	1.09385	0.0312599	Response to stimulus (GO:0050914)
MGP_BALBcJ_G0027892	102634333	RIKEN cDNA 1110002E22 gene	1.81772	0.0224886	Response to stimulus (GO:0050915)
MGP_BALBcJ_G0032062	233103	RIKEN cDNA 4931406P16 gene	-1.12375	0.0363527	Response to stimulus (GO:0050916)
MGP_BALBcJ_G0019609	238123	component of oligomeric golgi complex 5	-1.01953	0.0406397	Localization(GO:0051179)
MGP_BALBcJ_G0016339	226351	transmembrane protein 185B	-1.72298	0.0366849	Localization(GO:0051180)
MGP_BALBcJ_G0016345	170706	transmembrane protein 37	-1.11582	0.0253626	Localization(GO:0051181)
MGP_BALBcJ_G0031858	320208	transmembrane protein 91	1.48067	0.0276513	Localization(GO:0051182)
MGP_BALBcJ_G0035905	620592	transmembrane protein 28	-1.01463	0.00775477	Localization(GO:0051183)
MGP_BALBcJ_G0017268	327766	transmembrane protein 26	-1.17137	0.024202	Localization(GO:0051184)
MGP_BALBcJ_G0020744	72745	transmembrane protein 161B	1.0107	0.0495679	Localization(GO:0051185)
MGP_BALBcJ_G0018503	100503361	transmembrane protein 95	1.81098	0.0432894	Localization(GO:0051186)
MGP_BALBcJ_G0031133	94346	transmembrane protein 40	1.30241	0.030372	Localization(GO:0051187)
MGP_BALBcJ_G0035971	11977	ATPase, Cu++ transporting, alpha polypeptide	-1.42442	0.0274066	Localization(GO:0051188)
MGP_BALBcJ_G0027671	67489	adaptor-related protein complex AP-4, beta 1	1.36227	0.00696204	Localization(GO:0051189)
MGP_BALBcJ_G0023831	83433	triggering receptor expressed on myeloid cells 2	-1.33387	0.000201313	Localization(GO:0051190)
MGP_BALBcJ_G0035558	236727	solute carrier family 9 (sodium/hydrogen exchanger), member 7	-1.62515	0.0289616	Localization(GO:0051191)
MGP_BALBcJ_G0021403	219144	ADP-ribosylation factor-like 11	-1.38111	0.00362774	Localization(GO:0051192)
MGP_BALBcJ_G0035319	29873	chondroitin sulfate proteoglycan 5	1.82714	0.0480401	Biological regiulation and adhersion (GO:0065007；GO：0022610)
MGP_BALBcJ_G0035319	29873	chondroitin sulfate proteoglycan 5	2.23155	0.0289616	Biological regiulation and adhersion (GO:0065007；GO：0022611)
MGP_BALBcJ_G0036086	331535	serine (or cysteine) peptidase inhibitor, clade A (alpha-1 antiproteinase, antitrypsin), member 7	2.23155	0.0289616	Biological regiulation and adhersion (GO:0065007；GO：0022612)
MGP_BALBcJ_G0019385	20382	serine/arginine-rich splicing factor 2	1.00846	0.0432888	Biological regiulation and adhersion (GO:0065007；GO：0022613)
MGP_BALBcJ_G0020012	20715	serine (or cysteine) peptidase inhibitor, clade A, member 3G	-1.04889	0.0268743	Biological regiulation and adhersion (GO:0065007；GO：0022614)
MGP_BALBcJ_G0020016	20716	serine (or cysteine) peptidase inhibitor, clade A, member 3N	-1.42946	0.0236966	Biological regiulation and adhersion (GO:0065007；GO：0022615)
MGP_BALBcJ_G0008622	102465197	microRNA 6377	1.52533	0.0358374	Biological regiulation and adhersion (GO:0065007；GO：0022616)
MGP_BALBcJ_G0008671	102465200	microRNA 6381	-1.99573	0.0147159	Biological regiulation and adhersion (GO:0065007；GO：0022617)
MGP_BALBcJ_G0015121	100042498	Mir22 host gene (non-protein coding)	1.25222	0.0445719	Biological regiulation and adhersion (GO:0065007；GO：0022618)
MGP_BALBcJ_G0016985	76157	solute carrier family 35, member D3	1.61683	0.0321712	Biological regiulation and adhersion (GO:0065007；GO：0022619)
MGP_BALBcJ_G0017209	71279	solute carrier family 29 (nucleoside transporters), member 3	-1.75077	0.0436748	Biological regiulation and adhersion (GO:0065007；GO：0022620)
MGP_BALBcJ_G0017479	13629	eukaryotic translation elongation factor 2	-1.06231	0.0277132	Biological regiulation and adhersion (GO:0065007；GO：0022621)
MGP_BALBcJ_G0023003	67367	PAX3 and PAX7 binding protein 1	1.15163	0.0416415	Biological regiulation and adhersion (GO:0065007；GO：0022622)
MGP_BALBcJ_G0023063	72388	receptor-interacting serine-threonine kinase 4	-1.04498	0.0387238	Biological regiulation and adhersion (GO:0065007；GO：0022623)
MGP_BALBcJ_G0023463	56399	A kinase (PRKA) anchor protein 8	1.02631	0.0432888	Biological regiulation and adhersion (GO:0065007；GO：0022624)
MGP_BALBcJ_G0024103	140792	collectin sub-family member 12	-1.2087	0.0244376	Biological regiulation and adhersion (GO:0065007；GO：0022625)
MGP_BALBcJ_G0023922	13733	adhesion G protein-coupled receptor E1	-1.40038	0.0496518	Biological regiulation and adhersion (GO:0065007；GO：0022626)
MGP_BALBcJ_G0025783	64406	trans-acting transcription factor 5	-1.08274	0.0423916	Biological regiulation and adhersion (GO:0065007；GO：0022627)
MGP_BALBcJ_G0033989	12556	cadherin 16	-1.38454	0.00465821	Biological regiulation and adhersion (GO:0065007；GO：0022628)
MGP_BALBcJ_G0034448	11433	acid phosphatase 5, tartrate resistant	-1.10168	0.000478447	Biological regiulation and adhersion (GO:0065007；GO：0022629)
MGP_BALBcJ_G0034218	13479	dipeptidase 1	-1.23801	0.00345035	Biological regiulation and adhersion (GO:0065007；GO：0022630)
MGP_BALBcJ_G0019519	432628	major facilitator superfamily domain containing 2B	1.07389	0.0208173	Biological regiulation and adhersion (GO:0065007；GO：0022631)
MGP_BALBcJ_G0019701	70846	tetratricopeptide repeat domain 6	1.0043	0.020294	Biological regiulation and adhersion (GO:0065007；GO：0022632)
MGP_BALBcJ_G0019936	18191	neurexin III	2.58643	0.0459695	Biological regiulation and adhersion (GO:0065007；GO：0022633)
MGP_BALBcJ_G0019983	238386	BTB (POZ) domain containing 7	-1.28968	0.0423916	Biological regiulation and adhersion (GO:0065007；GO：0022634)
MGP_BALBcJ_G0020736	13865	nuclear receptor subfamily 2, group F, member 1	1.0399	0.0434384	Biological regiulation and adhersion (GO:0065007；GO：0022635)
MGP_BALBcJ_G0022474	12265	MHC class II transactivator	-1.35451	7.4947e-06	Biological regiulation and adhersion (GO:0065007；GO：0022636)
MGP_BALBcJ_G0026476	56264	carboxypeptidase X 1 (M14 family)	-1.59231	0.00249046	Biological regiulation and adhersion (GO:0065007；GO：0022637)
MGP_BALBcJ_G0024617	19265	protein tyrosine phosphatase, receptor type, C polypeptide-associated protein	-1.28693	0.00313102	Biological regiulation and adhersion (GO:0065007；GO：0022638)
MGP_BALBcJ_G0024805	56473	fatty acid desaturase 2	-1.15492	0.0414856	Biological regiulation and adhersion (GO:0065007；GO：0022639)
MGP_BALBcJ_G0026596	13010	cystatin C	-1.06862	0.00529828	Biological regiulation and adhersion (GO:0065007；GO：0022640)
MGP_BALBcJ_G0026925	12162	bone morphogenetic protein 7	1.10732	0.0326948	Biological regiulation and adhersion (GO:0065007；GO：0022641)
MGP_BALBcJ_G0027032	16592	fatty acid binding protein 5, epidermal	-1.1201	3.10895e-09	Biological regiulation and adhersion (GO:0065007；GO：0022642)
MGP_BALBcJ_G0027135	22065	transient receptor potential cation channel, subfamily C, member 3	1.09305	0.00169628	Biological regiulation and adhersion (GO:0065007；GO：0022643)
MGP_BALBcJ_G0027248	72789	ventricular zone expressed PH domain-containing 1	-1.03662	0.0265517	Biological regiulation and adhersion (GO:0065007；GO：0022644)
MGP_BALBcJ_G0027339	74485	leucine rich repeat containing 71	1.12657	0.0492509	Biological regiulation and adhersion (GO:0065007；GO：0022645)
MGP_BALBcJ_G0027600	213121	ankyrin repeat domain 35	1.31045	0.0105728	Biological regiulation and adhersion (GO:0065007；GO：0022646)
MGP_BALBcJ_G0027656	22094	thyroid stimulating hormone, beta subunit	1.03443	0.0307162	Biological regiulation and adhersion (GO:0065007；GO：0022647)
MGP_BALBcJ_G0027343	27371	SH2 domain containing 2A	-1.33798	0.00192867	Biological regiulation and adhersion (GO:0065007；GO：0022648)
MGP_BALBcJ_G0027711	16491	potassium voltage-gated channel, shaker-related subfamily, member 3	-1.65082	0.0352312	Biological regiulation and adhersion (GO:0065007；GO：0022649)
MGP_BALBcJ_G0028054	242341	ATPase, H+ transporting, lysosomal V0 subunit D2	-1.15688	0.019908	Biological regiulation and adhersion (GO:0065007；GO：0022650)
MGP_BALBcJ_G0028055	50500	tocopherol (alpha) transfer protein	1.35039	0.0184303	Biological regiulation and adhersion (GO:0065007；GO：0022651)
MGP_BALBcJ_G0029106	654812	angiopoietin-like 7	-1.40906	0.00134458	Biological regiulation and adhersion (GO:0065007；GO：0022652)
MGP_BALBcJ_G0027769	11722	amylase 1, salivary	1.67971	0.0354308	Biological regiulation and adhersion (GO:0065007；GO：0022653)
	23833	CD52 antigen	-1.19445	0.00116094	Biological regiulation and adhersion (GO:0065007；GO：0022654)
MGP_BALBcJ_G0029349	20423	sonic hedgehog	1.12727	0.0421574	Biological regiulation and adhersion (GO:0065007；GO：0022655)
MGP_BALBcJ_G0033056	16411	integrin alpha X	-1.1576	0.0131147	Biological regiulation and adhersion (GO:0065007；GO：0022656)
MGP_BALBcJ_G0033057	381924	integrin, alpha D	-2.16057	0.00400942	Biological regiulation and adhersion (GO:0065007；GO：0022657)
MGP_BALBcJ_G0033194	71345	anoctamin 9	1.10481	0.0429298	Biological regiulation and adhersion (GO:0065007；GO：0022658)
MGP_BALBcJ_G0033324	234023	arginine and glutamate rich 1	1.0622	0.0382519	Biological regiulation and adhersion (GO:0065007；GO：0022659)
MGP_BALBcJ_G0033350	14058	coagulation factor X	-1.12935	0.0294673	Biological regiulation and adhersion (GO:0065007；GO：0022660)
MGP_BALBcJ_G0033481	11556	adrenergic receptor, beta 3	1.70615	0.00815309	Biological regiulation and adhersion (GO:0065007；GO：0022661)
MGP_BALBcJ_G0034194	22761	zinc finger protein, multitype 1	-1.14008	0.0466804	Biological regiulation and adhersion (GO:0065007；GO：0022662)
MGP_BALBcJ_G0033649	234362	zinc finger protein 868	1.07105	0.0454531	Biological regiulation and adhersion (GO:0065007；GO：0022663)
MGP_BALBcJ_G0022256	239652	zinc finger protein 641	1.15476	0.0235327	Biological regiulation and adhersion (GO:0065007；GO：0022664)
MGP_BALBcJ_G0022405	29813	zinc finger protein 385A	-1.24199	0.000159067	Biological regiulation and adhersion (GO:0065007；GO：0022665)
MGP_BALBcJ_G0023490	22643	zinc finger protein 101	1.00949	0.0312689	Biological regiulation and adhersion (GO:0065007；GO：0022666)
MGP_BALBcJ_G0030705	231946	family with sequence similarity 221, member A	1.01199	0.0149866	Biological regiulation and adhersion (GO:0065007；GO：0022667)
MGP_BALBcJ_G0029729	384198	family with sequence similarity 47, member E	1.47509	0.0489074	Biological regiulation and adhersion (GO:0065007；GO：0022668)
MGP_BALBcJ_G0030258	80752	family with sequence similarity 20, member C	-1.39313	0.00409278	Biological regiulation and adhersion (GO:0065007；GO：0022669)
MGP_BALBcJ_G0030501	245884	family with sequence similarity 71, member F2	1.44248	0.0165339	Biological regiulation and adhersion (GO:0065007；GO：0022670)
MGP_BALBcJ_G0030630	76156	family with sequence similarity 131, member B	1.76512	0.0462206	Biological regiulation and adhersion (GO:0065007；GO：0022671)
MGP_BALBcJ_G0030700	93695	glycoprotein (transmembrane) nmb	-1.59467	0.000326987	Biological regiulation and adhersion (GO:0065007；GO：0022672)
MGP_BALBcJ_G0030860	12332	capping protein (actin filament), gelsolin-like	-1.09666	0.000857425	Biological regiulation and adhersion (GO:0065007；GO：0022673)
MGP_BALBcJ_G0031701	19222	prostaglandin I receptor (IP)	-1.0491	0.00745422	Biological regiulation and adhersion (GO:0065007；GO：0022674)
MGP_BALBcJ_G0031434	58807	solute carrier organic anion transporter family, member 1c1	2.64731	0.0165339	Biological regiulation and adhersion (GO:0065007；GO：0022675)
MGP_BALBcJ_G0032089	72287	pleckstrin homology domain containing, family F (with FYVE domain) member 1	-1.1284	0.00026264	Biological regiulation and adhersion (GO:0065007；GO：0022676)
MGP_BALBcJ_G0032501	72461	prolylcarboxypeptidase (angiotensinase C)	-1.1903	0.00134458	Biological regiulation and adhersion (GO:0065007；GO：0022677)
MGP_BALBcJ_G0032564	233571	pyrimidinergic receptor P2Y, G-protein coupled, 6	-1.04557	2.45406e-05	Biological regiulation and adhersion (GO:0065007；GO：0022678)
MGP_BALBcJ_G0032565	18442	purinergic receptor P2Y, G-protein coupled 2	-1.08635	0.0294128	Biological regiulation and adhersion (GO:0065007；GO：0022679)
MGP_BALBcJ_G0032693	94088	tripartite motif-containing 6	1.10462	0.0436748	Biological regiulation and adhersion (GO:0065007；GO：0022680)
MGP_BALBcJ_G0032699	244183	tripartite motif-containing 30B	1.00302	0.0273893	Biological regiulation and adhersion (GO:0065007；GO：0022681)
MGP_BALBcJ_G0035570	18636	complement factor properdin	-1.12069	0.00529828	Biological regiulation and adhersion (GO:0065007；GO：0022682)
MGP_BALBcJ_G0035601	68134	UPF3 regulator of nonsense transcripts homolog B (yeast)	1.14799	0.048805	Biological regiulation and adhersion (GO:0065007；GO：0022683)
MGP_BALBcJ_G0030575	21391	thromboxane A synthase 1, platelet	-1.13903	0.0165339	Biological regiulation and adhersion (GO:0065007；GO：0022684)
MGP_BALBcJ_G0027871	319478	CXXC finger 4	1.02726	0.040438	Biological regiulation and adhersion (GO:0065007；GO：0022685)
MGP_BALBcJ_G0027929	52184	outer dense fiber of sperm tails 2-like	1.21531	0.0459695	Biological regiulation and adhersion (GO:0065007；GO：0022686)
MGP_BALBcJ_G0029565	70918	NOL1/NOP2/Sun domain family, member 7	1.4904	0.0358828	Biological regiulation and adhersion (GO:0065007；GO：0022687)
MGP_BALBcJ_G0029901	20345	selectin, platelet (p-selectin) ligand	-1.09229	0.0165339	Biological regiulation and adhersion (GO:0065007；GO：0022688)
MGP_BALBcJ_G0034935	102595	pleckstrin homology domain containing, family O member 2	-1.09731	0.0212756	Biological regiulation and adhersion (GO:0065007；GO：0022689)
MGP_BALBcJ_G0022836	245195	resistin like gamma	2.11386	0.000130025	Biological regiulation and adhersion (GO:0065007；GO：0022690)
MGP_BALBcJ_G0030110	18682	phosphorylase kinase gamma 1	2.14615	0.0312271	Biological regiulation and adhersion (GO:0065007；GO：0022691)
MGP_BALBcJ_G0031277	22371	Von Willebrand factor	-1.12151	0.0255753	Biological regiulation and adhersion (GO:0065007；GO：0022692)
MGP_BALBcJ_G0031350	66441	mago homolog B, exon junction complex core component	1.44814	0.0326134	Biological regiulation and adhersion (GO:0065007；GO：0022693)
MGP_BALBcJ_G0027507	20129	repetin	1.37204	0.0378921	Biological regiulation and adhersion (GO:0065007；GO：0022694)
MGP_BALBcJ_G0029303	19699	reelin	-1.49167	0.0237128	Biological regiulation and adhersion (GO:0065007；GO：0022695)
MGP_BALBcJ_G0032108	233186	sialic acid binding Ig-like lectin F	-1.32059	0.0457328	Cellular process and related (GO:0009987;GO:0008283;GO:0071840;GO:0032501)
MGP_BALBcJ_G0032229	56546	secretory blood group 1	-1.0064	0.000821987	Cellular process and related (GO:0009987;GO:0008283;GO:0071840;GO:0032502)
MGP_BALBcJ_G0032444	80889	talin rod domain containing 1	-1.05658	0.0422571	Cellular process and related (GO:0009987;GO:0008283;GO:0071840;GO:0032503)
MGP_BALBcJ_G0032158	272382	Spi-B transcription factor (Spi-1/PU.1 related)	-1.03257	0.00866709	Cellular process and related (GO:0009987;GO:0008283;GO:0071840;GO:0032504)
MGP_BALBcJ_G0016494	170788	crumbs family member 1, photoreceptor morphogenesis associated	2.51929	0.00866709	Cellular process and related (GO:0009987;GO:0008283;GO:0071840;GO:0032505)
MGP_BALBcJ_G0034167	72042	coactosin-like 1 (Dictyostelium)	-1.26483	0.00819876	Cellular process and related (GO:0009987;GO:0008283;GO:0071840;GO:0032506)
MGP_BALBcJ_G0034198	13057	cytochrome b-245, alpha polypeptide	-1.15471	0.00260812	Cellular process and related (GO:0009987;GO:0008283;GO:0071840;GO:0032507)
MGP_BALBcJ_G0034319	75747	sestrin 3	-1.58236	0.0353238	Cellular process and related (GO:0009987;GO:0008283;GO:0071840;GO:0032508)
MGP_BALBcJ_G0034439	13857	erythropoietin receptor	1.26305	0.000502759	Cellular process and related (GO:0009987;GO:0008283;GO:0071840;GO:0032509)
MGP_BALBcJ_G0034062	214987	CTF8, chromosome transmission fidelity factor 8	-1.2108	0.0326948	Cellular process and related (GO:0009987;GO:0008283;GO:0071840;GO:0032510)
MGP_BALBcJ_G0016099	241113	protein kinase, AMP-activated, gamma 3 non-catalytic subunit	1.03346	0.0175568	Cellular process and related (GO:0009987;GO:0008283;GO:0071840;GO:0032511)
MGP_BALBcJ_G0015930	12825	collagen, type III, alpha 1	-1.13799	0.0045656	Cellular process and related (GO:0009987;GO:0008283;GO:0071840;GO:0032512)
MGP_BALBcJ_G0015931	12832	collagen, type V, alpha 2	-1.0512	0.000655462	Cellular process and related (GO:0009987;GO:0008283;GO:0071840;GO:0032513)
MGP_BALBcJ_G0033332	12826	collagen, type IV, alpha 1	-1.29904	0.00928795	Cellular process and related (GO:0009987;GO:0008283;GO:0071840;GO:0032514)
MGP_BALBcJ_G0033333	12827	collagen, type IV, alpha 2	-1.15988	0.0285017	Cellular process and related (GO:0009987;GO:0008283;GO:0071840;GO:0032515)
MGP_BALBcJ_G0018911	12842	collagen, type I, alpha 1	-1.15187	0.0422171	Cellular process and related (GO:0009987;GO:0008283;GO:0071840;GO:0032516)
MGP_BALBcJ_G0021822	12818	collagen, type XIV, alpha 1	-1.39572	0.0128499	Cellular process and related (GO:0009987;GO:0008283;GO:0071840;GO:0032517)
MGP_BALBcJ_G0018776	327978	schlafen 5	-1.02938	0.0183751	Cellular process and related (GO:0009987;GO:0008283;GO:0071840;GO:0032518)
MGP_BALBcJ_G0019154	18612	ets variant 4	-1.02938	0.0183751	Cellular process and related (GO:0009987;GO:0008283;GO:0071840;GO:0032519)
MGP_BALBcJ_G0016058	13869	erb-b2 receptor tyrosine kinase 4	2.02754	0.0147159	Cellular process and related (GO:0009987;GO:0008283;GO:0071840;GO:0032520)
MGP_BALBcJ_G0015898	263764	cellular repressor of E1A-stimulated genes 2	-1.84151	0.0209449	Cellular process and related (GO:0009987;GO:0008283;GO:0071840;GO:0032521)
MGP_BALBcJ_G0016089	22349	villin 1	1.07716	0.0267323	Cellular process and related (GO:0009987;GO:0008283;GO:0071840;GO:0032522)
MGP_BALBcJ_G0016628	56429	dermatopontin	-1.01497	0.0042065	Cellular process and related (GO:0009987;GO:0008283;GO:0071840;GO:0032523)
MGP_BALBcJ_G0016898	16780	laminin, beta 3	-1.268	0.0257173	Cellular process and related (GO:0009987;GO:0008283;GO:0071840;GO:0032524)
MGP_BALBcJ_G0017205	19156	prosaposin	-1.38577	4.86515e-05	Cellular process and related (GO:0009987;GO:0008283;GO:0071840;GO:0032525)
MGP_BALBcJ_G0017503	14676	guanine nucleotide binding protein, alpha 15	-1.0271	0.0282327	Cellular process and related (GO:0009987;GO:0008283;GO:0071840;GO:0032526)
MGP_BALBcJ_G0018016	18423	orthodenticle homeobox 1	2.05506	0.0464086	Cellular process and related (GO:0009987;GO:0008283;GO:0071840;GO:0032527)
MGP_BALBcJ_G0018379	76293	microfibrillar-associated protein 4	-1.10055	0.00411139	Cellular process and related (GO:0009987;GO:0008283;GO:0071840;GO:0032528)
MGP_BALBcJ_G0018684	319634	EF-hand calcium binding domain 5	1.21019	0.0244036	Cellular process and related (GO:0009987;GO:0008283;GO:0071840;GO:0032529)
MGP_BALBcJ_G0018686	216961	coronin 6	1.88581	0.00192867	Cellular process and related (GO:0009987;GO:0008283;GO:0071840;GO:0032530)
MGP_BALBcJ_G0018734	78889	WD repeat and SOCS box-containing 1	1.00415	0.0202041	Cellular process and related (GO:0009987;GO:0008283;GO:0071840;GO:0032531)
MGP_BALBcJ_G0021415	268752	WD repeat and FYVE domain containing 2	-1.29184	0.0102933	Cellular process and related (GO:0009987;GO:0008283;GO:0071840;GO:0032532)
MGP_BALBcJ_G0021105	545030	WD repeat and FYVE domain containing 4	-1.12067	0.0260514	Cellular process and related (GO:0009987;GO:0008283;GO:0071840;GO:0032533)
MGP_BALBcJ_G0019583	20666	SRY (sex determining region Y)-box 11	1.13194	0.00823188	Cellular process and related (GO:0009987;GO:0008283;GO:0071840;GO:0032534)
MGP_BALBcJ_G0018947	15412	homeobox B4	1.57795	0.00192867	Cellular process and related (GO:0009987;GO:0008283;GO:0071840;GO:0032535)
MGP_BALBcJ_G0036075	18823	proteolipid protein (myelin) 1	1.09771	0.0345475	Cellular process and related (GO:0009987;GO:0008283;GO:0071840;GO:0032536)
MGP_BALBcJ_G0018982	65019	ribosomal protein L23	2.05719	0.0180426	Cellular process and related (GO:0009987;GO:0008283;GO:0071840;GO:0032537)
MGP_BALBcJ_G0018990	217154	SH3 and cysteine rich domain 2	-1.27842	0.0232693	Cellular process and related (GO:0009987;GO:0008283;GO:0071840;GO:0032538)
MGP_BALBcJ_G0019017	268480	Rap guanine nucleotide exchange factor (GEF)-like 1	1.26568	0.00859342	Cellular process and related (GO:0009987;GO:0008283;GO:0071840;GO:0032539)
MGP_BALBcJ_G0020295	319166	histone cluster 1, H2ae	-2.72983	0.000171759	Cellular process and related (GO:0009987;GO:0008283;GO:0071840;GO:0032540)
MGP_BALBcJ_G0020298	319165	histone cluster 1, H2ad	-2.58866	0.030372	Cellular process and related (GO:0009987;GO:0008283;GO:0071840;GO:0032541)
MGP_BALBcJ_G0020885	77318	ankyrin repeat domain 55	-1.23454	0.0149504	Cellular process and related (GO:0009987;GO:0008283;GO:0071840;GO:0032542)
MGP_BALBcJ_G0020935	13421	deoxyribonuclease 1-like 3	-1.54036	0.0215802	Cellular process and related (GO:0009987;GO:0008283;GO:0071840;GO:0032543)
MGP_BALBcJ_G0020993	68760	synaptopodin 2-like	1.60577	0.0416415	Cellular process and related (GO:0009987;GO:0008283;GO:0071840;GO:0032544)
MGP_BALBcJ_G0021697	239337	a disintegrin-like and metallopeptidase (reprolysin type) with thrombospondin type 1 motif, 12	-1.71572	0.017203	Cellular process and related (GO:0009987;GO:0008283;GO:0071840;GO:0032545)
MGP_BALBcJ_G0022534	64136	stromal cell-derived factor 2-like 1	-1.08277	0.0486015	Cellular process and related (GO:0009987;GO:0008283;GO:0071840;GO:0032546)
MGP_BALBcJ_G0022705	66061	Tctex1 domain containing 2	1.0171	0.0320989	Cellular process and related (GO:0009987;GO:0008283;GO:0071840;GO:0032547)
MGP_BALBcJ_G0023086	100310872	dynein light chain Tctex-type 1A	1.75737	0.046743	Cellular process and related (GO:0009987;GO:0008283;GO:0071840;GO:0032548)
MGP_BALBcJ_G0023443	11307	ATP binding cassette subfamily G member 1	-1.11755	0.024202	Cellular process and related (GO:0009987;GO:0008283;GO:0071840;GO:0032549)
MGP_BALBcJ_G0023473	106648	cytochrome P450, family 4, subfamily f, polypeptide 15	1.03901	0.0227329	Cellular process and related (GO:0009987;GO:0008283;GO:0071840;GO:0032550)
MGP_BALBcJ_G0023963	17929	myomesin 1	1.37742	0.0473503	Cellular process and related (GO:0009987;GO:0008283;GO:0071840;GO:0032551)
MGP_BALBcJ_G0023969	70891	speedy/RINGO cell cycle regulator family, member A	1.45537	0.0445738	Cellular process and related (GO:0009987;GO:0008283;GO:0071840;GO:0032552)
MGP_BALBcJ_G0024844	109225	membrane-spanning 4-domains, subfamily A, member 7	-1.61663	0.000286059	Cellular process and related (GO:0009987;GO:0008283;GO:0071840;GO:0032553)
MGP_BALBcJ_G0024890	107321	leupaxin	-1.0023	0.0175568	Cellular process and related (GO:0009987;GO:0008283;GO:0071840;GO:0032554)
MGP_BALBcJ_G0024938	353211	prune homolog 2	-1.27064	0.0165339	Cellular process and related (GO:0009987;GO:0008283;GO:0071840;GO:0032555)
MGP_BALBcJ_G0025205	100048534	cilia and flagella associated protein 43	1.18403	0.030535	Cellular process and related (GO:0009987;GO:0008283;GO:0071840;GO:0032556)
MGP_BALBcJ_G0025579	16819	lipocalin 2	-1.5687	4.03219e-05	Cellular process and related (GO:0009987;GO:0008283;GO:0071840;GO:0032557)
MGP_BALBcJ_G0026111	20375	spleen focus forming virus (SFFV) proviral integration oncogene	-1.1131	0.0202041	Cellular process and related (GO:0009987;GO:0008283;GO:0071840;GO:0032558)
MGP_BALBcJ_G0026291	12236	BUB1B, mitotic checkpoint serine/threonine kinase	-1.06787	0.0209449	Cellular process and related (GO:0009987;GO:0008283;GO:0071840;GO:0032559)
MGP_BALBcJ_G0026335	329502	phospholipase A2, group IVE	3.81559	0.0240745	Cellular process and related (GO:0009987;GO:0008283;GO:0071840;GO:0032560)
MGP_BALBcJ_G0026403	14118	fibrillin 1	-1.16471	0.0469233	Cellular process and related (GO:0009987;GO:0008283;GO:0071840;GO:0032561)
MGP_BALBcJ_G0026804	11486	adenosine deaminase	-1.45801	6.93635e-05	Cellular process and related (GO:0009987;GO:0008283;GO:0071840;GO:0032562)
MGP_BALBcJ_G0026951	320558	synaptonemal complex protein 2	2.23466	0.000166352	Cellular process and related (GO:0009987;GO:0008283;GO:0071840;GO:0032563)
MGP_BALBcJ_G0027796	56195	polypyrimidine tract binding protein 2	1.08918	0.0268804	Cellular process and related (GO:0009987;GO:0008283;GO:0071840;GO:0032564)
MGP_BALBcJ_G0027583	319192	histone cluster 2, H2aa2	-1.24226	0.0436748	Cellular process and related (GO:0009987;GO:0008283;GO:0071840;GO:0032565)
MGP_BALBcJ_G0027118	67120	tetratricopeptide repeat domain 14	1.09252	0.0432894	Cellular process and related (GO:0009987;GO:0008283;GO:0071840;GO:0032566)
MGP_BALBcJ_G0028422	12578	cyclin dependent kinase inhibitor 2A	-1.62413	0.0234954	Cellular process and related (GO:0009987;GO:0008283;GO:0071840;GO:0032567)
MGP_BALBcJ_G0028857	19204	platelet-activating factor receptor	-1.06152	0.0149504	Cellular process and related (GO:0009987;GO:0008283;GO:0071840;GO:0032568)
MGP_BALBcJ_G0029163	16498	potassium voltage-gated channel, shaker-related subfamily, beta member 2	-1.24968	0.0109762	Cellular process and related (GO:0009987;GO:0008283;GO:0071840;GO:0032569)
MGP_BALBcJ_G0029472	17160	mannosidase 2, alpha B2	-1.00503	0.0454531	Cellular process and related (GO:0009987;GO:0008283;GO:0071840;GO:0032570)
MGP_BALBcJ_G0030306	14086	fascin actin-bundling protein 1	-1.13304	0.00202367	Cellular process and related (GO:0009987;GO:0008283;GO:0071840;GO:0032571)
MGP_BALBcJ_G0035479	208431	shroom family member 4	-1.70333	0.0131779	Cellular process and related (GO:0009987;GO:0008283;GO:0071840;GO:0032572)
MGP_BALBcJ_G0031961	320225	cation channel sperm associated auxiliary subunit gamma 1	1.34584	0.0419297	Cellular process and related (GO:0009987;GO:0008283;GO:0071840;GO:0032573)
MGP_BALBcJ_G0031525	243816	glycoprotein 6 (platelet)	1.47204	0.0174326	Cellular process and related (GO:0009987;GO:0008283;GO:0071840;GO:0032574)
MGP_BALBcJ_G0032017	109637	uroplakin 1A	1.2084	0.0306058	Cellular process and related (GO:0009987;GO:0008283;GO:0071840;GO:0032575)
MGP_BALBcJ_G0033897	71607	sorting nexin 20	-1.07649	0.00206485	Cellular process and related (GO:0009987;GO:0008283;GO:0071840;GO:0032576)
MGP_BALBcJ_G0035530	236643	synaptotagmin-like 5	-1.6573	0.0118113	Cellular process and related (GO:0009987;GO:0008283;GO:0071840;GO:0032577)
MGP_BALBcJ_G0029970	269695	ring finger protein, transmembrane 2	1.17226	0.0214119	Cellular process and related (GO:0009987;GO:0008283;GO:0071840;GO:0032578)
MGP_BALBcJ_G0031327	108078	oxidized low density lipoprotein (lectin-like) receptor 1	-1.38359	0.0196176	Metabolic (GO:0008125)
MGP_BALBcJ_G0026823	20568	secretory leukocyte peptidase inhibitor	-2.39054	3.97285e-21	Metabolic (GO:0008126)
MGP_BALBcJ_G0025686	70789	kynureninase	-1.26269	0.00392662	Metabolic (GO:0008127)
MGP_BALBcJ_G0025032	16889	lysosomal acid lipase A	-1.16165	0.00815309	Metabolic (GO:0008128)
MGP_BALBcJ_G0034291	17381	matrix metallopeptidase 12	-2.04637	2.88343e-05	Metabolic (GO:0008129)
MGP_BALBcJ_G0034297	234911	matrix metallopeptidase 27	2.08865	0.0417859	Metabolic (GO:0008130)
MGP_BALBcJ_G0017821	58223	matrix metallopeptidase 19	-1.13703	4.29276e-05	Metabolic (GO:0008131)
MGP_BALBcJ_G0033911	17390	matrix metallopeptidase 2	-1.18871	0.0174326	Metabolic (GO:0008132)
MGP_BALBcJ_G0021353	14939	granzyme B	-1.1605	0.0225425	Metabolic (GO:0008133)
MGP_BALBcJ_G0016399	13034	cathepsin E	-1.40416	0.016544	Metabolic (GO:0008134)
MGP_BALBcJ_G0033238	13033	cathepsin D	-1.23835	0.00755116	Metabolic (GO:0008135)
MGP_BALBcJ_G0021421	13030	cathepsin B	-1.15251	2.45406e-05	Metabolic (GO:0008136)
MGP_BALBcJ_G0027556	13038	cathepsin K	-1.29908	0.000166352	Metabolic (GO:0008137)
MGP_BALBcJ_G0027557	13040	cathepsin S	-1.43648	0.000215072	Metabolic (GO:0008138)
MGP_BALBcJ_G0016442	12654	chitinase-like 1	-1.07691	0.000286059	Metabolic (GO:0008139)
MGP_BALBcJ_G0017541	74238	mitochondrial transcription termination factor 2	1.05525	0.00680335	Metabolic (GO:0008140)
MGP_BALBcJ_G0020619	14121	fructose bisphosphatase 1	-2.9238	1.67845e-16	Metabolic (GO:0008141)
MGP_BALBcJ_G0020089	104816	asparaginase	1.53388	0.0480403	Metabolic (GO:0008142)
MGP_BALBcJ_G0020692	16371	Iroquois homeobox 1	-1.43675	0.00447495	Metabolic (GO:0008143)
MGP_BALBcJ_G0028986	18782	phospholipase A2, group IID	-1.59318	0.00115832	Metabolic (GO:0008144)
MGP_BALBcJ_G0027590	69585	hemojuvelin BMP co-receptor	2.54021	0.0248522	Metabolic (GO:0008145)
MGP_BALBcJ_G0030152	58805	MLX interacting protein-like	1.43885	0.0143386	Metabolic (GO:0008146)
MGP_BALBcJ_G0034937	71973	RNA binding protein with multiple splicing 2	1.1781	0.0156351	Metabolic (GO:0008147)
MGP_BALBcJ_G0031900	18807	phospholipase D family, member 3	-1.1583	0.00748594	Metabolic (GO:0008148)
MGP_BALBcJ_G0031031	243547	glutamate receptor interacting protein 2	2.37873	0.0195952	Metabolic (GO:0008149)
MGP_BALBcJ_G0031261	54137	proacrosin binding protein	1.24859	0.0497496	Metabolic (GO:0008150)
MGP_BALBcJ_G0029636	29817	insulin-like growth factor binding protein 7	-1.10869	0.004849	Metabolic (GO:0008151)
MGP_BALBcJ_G0031773	11816	apolipoprotein E	-1.2126	0.0215112	Metabolic (GO:0008152)
MGP_BALBcJ_G0032984	68616	glycerophosphodiester phosphodiesterase domain containing 3	1.18623	0.0156351	Metabolic (GO:0008153)
MGP_BALBcJ_G0024313	93703	protocadherin gamma subfamily B, 6	-1.84561	0.0378921	Developmental process and reproduction (GO:0032502;GO:0000003)
MGP_BALBcJ_G0025712	271786	polypeptide N-acetylgalactosaminyltransferase 13	1.07712	0.0487395	Developmental process and reproduction (GO:0032502;GO:0000004)
MGP_BALBcJ_G0030412	170676	paternally expressed 10	1.00112	0.00148423	Developmental process and reproduction (GO:0032502;GO:0000005)
MGP_BALBcJ_G0005373	17263	maternally expressed 3	1.06926	0.041659	Developmental process and reproduction (GO:0032502;GO:0000006)
MGP_BALBcJ_G0032751	233651	dachsous cadherin related 1	-1.51542	0.00400942	Developmental process and reproduction (GO:0032502;GO:0000007)
MGP_BALBcJ_G0015733	78526	pluripotency associated transcript 21	1.19393	0.0469233	Developmental process and reproduction (GO:0032502;GO:0000008)
MGP_BALBcJ_G0031529	21955	troponin T1, skeletal, slow	1.55248	0.00372659	Developmental process and reproduction (GO:0032502;GO:0000009)
MGP_BALBcJ_G0029072	77632	PRAME family member 12	2.56461	0.00275234	Developmental process and reproduction (GO:0032502;GO:0000010)
MGP_BALBcJ_G0035510	14460	GATA binding protein 1	1.82138	0.0482958	Developmental process and reproduction (GO:0032502;GO:0000011)
MGP_BALBcJ_G0007364	68790	Foxf1 adjacent non-coding developmental regulatory RNA	1.02888	0.0423916	Developmental process and reproduction (GO:0032502;GO:0000012)
MGP_BALBcJ_G0017186	76138	coiled-coil domain containing 138	1.0972	0.0485182	Developmental process and reproduction (GO:0032502;GO:0000013)
MGP_BALBcJ_G0000004	NA	NA	-5.00967	4.86515e-05	Not annotated
MGP_BALBcJ_G0000006	NA	NA	-3.99257	4.69521e-15	Not annotated
MGP_BALBcJ_G0000007	NA	NA	-3.80572	5.97766e-09	Not annotated
MGP_BALBcJ_G0000015	NA	NA	-2.37343	0.0017924	Not annotated
MGP_BALBcJ_G0000037	NA	NA	-3.22073	3.42953e-05	Not annotated
MGP_BALBcJ_G0000038	NA	NA	-2.74645	0.00129474	Not annotated
MGP_BALBcJ_G0000140	NA	NA	-3.5414	0.00411139	Not annotated
MGP_BALBcJ_G0000041	NA	NA	-2.09311	0.000848759	Not annotated
MGP_BALBcJ_G0000048	NA	NA	-3.78692	0.00963498	Not annotated
MGP_BALBcJ_G0000112	NA	NA	-2.70987	0.00562906	Not annotated
MGP_BALBcJ_G0000394	NA	NA	2.81048	0.0149504	Not annotated
MGP_BALBcJ_G0000562	NA	NA	-1.43651	0.0354308	Not annotated
MGP_BALBcJ_G0000626	NA	NA	2.27722	0.0395078	Not annotated
MGP_BALBcJ_G0000679	NA	NA	2.75939	0.0454602	Not annotated
MGP_BALBcJ_G0000714	NA	NA	1.10012	0.0321887	Not annotated
MGP_BALBcJ_G0000867	NA	NA	1.04724	0.0303439	Not annotated
MGP_BALBcJ_G0001067	NA	NA	1.59524	0.0229225	Not annotated
MGP_BALBcJ_G0001222	NA	NA	2.02611	0.00657916	Not annotated
MGP_BALBcJ_G0001297	NA	NA	1.23497	0.0488822	Not annotated
MGP_BALBcJ_G0001369	NA	NA	2.55965	0.0406	Not annotated
MGP_BALBcJ_G0001393	NA	NA	1.22725	0.0424142	Not annotated
MGP_BALBcJ_G0001405	NA	NA	1.29034	0.041659	Not annotated
MGP_BALBcJ_G0001420	NA	NA	-1.76512	0.00560813	Not annotated
MGP_BALBcJ_G0001536	NA	NA	1.77288	0.0395004	Not annotated
MGP_BALBcJ_G0001665	NA	NA	-2.55178	0.0310799	Not annotated
MGP_BALBcJ_G0001804	NA	NA	-2.0109	0.048805	Not annotated
MGP_BALBcJ_G0001832	NA	NA	1.47565	0.0329586	Not annotated
MGP_BALBcJ_G0002039	NA	NA	-1.10429	0.0243795	Not annotated
MGP_BALBcJ_G0002060	NA	NA	1.34221	0.0467973	Not annotated
MGP_BALBcJ_G0002081	NA	NA	2.491	0.00557639	Not annotated
MGP_BALBcJ_G0002106	NA	NA	1.15856	0.0306058	Not annotated
MGP_BALBcJ_G0002158	NA	NA	1.69129	0.0306058	Not annotated
MGP_BALBcJ_G0002379	NA	NA	1.28226	0.0260514	Not annotated
MGP_BALBcJ_G0002603	NA	NA	-1.52193	0.0205473	Not annotated
MGP_BALBcJ_G0002644	NA	NA	-1.62962	0.0366849	Not annotated
MGP_BALBcJ_G0002714	NA	NA	-1.67605	0.0376227	Not annotated
MGP_BALBcJ_G0002723	NA	NA	-1.8274	0.0268743	Not annotated
MGP_BALBcJ_G0002939	NA	NA	2.37561	0.0282067	Not annotated
MGP_BALBcJ_G0002975	NA	NA	1.07847	0.0438387	Not annotated
MGP_BALBcJ_G0002999	NA	NA	2.49008	0.0165339	Not annotated
MGP_BALBcJ_G0003037	NA	NA	-1.19864	0.0162341	Not annotated
MGP_BALBcJ_G0003149	NA	NA	1.31508	0.0321712	Not annotated
MGP_BALBcJ_G0003163	NA	NA	1.263	0.0160291	Not annotated
MGP_BALBcJ_G0003165	NA	NA	1.53616	0.0428957	Not annotated
MGP_BALBcJ_G0003267	NA	NA	1.37143	0.0271569	Not annotated
MGP_BALBcJ_G0003306	NA	NA	-1.47525	0.0379716	Not annotated
MGP_BALBcJ_G0003359	NA	NA	-1.21232	0.0183751	Not annotated
MGP_BALBcJ_G0003360	NA	NA	-1.00727	0.000470318	Not annotated
MGP_BALBcJ_G0003373	NA	NA	-1.34326	0.00766935	Not annotated
MGP_BALBcJ_G0003465	NA	NA	-1.67395	0.0432888	Not annotated
MGP_BALBcJ_G0003521	NA	NA	-1.16969	0.0374906	Not annotated
MGP_BALBcJ_G0003529	NA	NA	-1.57603	0.0423187	Not annotated
MGP_BALBcJ_G0003534	NA	NA	-1.84293	0.0332922	Not annotated
MGP_BALBcJ_G0003553	NA	NA	1.18724	0.0422571	Not annotated
MGP_BALBcJ_G0003618	NA	NA	-1.75081	0.0423187	Not annotated
MGP_BALBcJ_G0003657	NA	NA	1.60235	0.0110783	Not annotated
MGP_BALBcJ_G0003660	NA	NA	-1.34148	0.0429404	Not annotated
MGP_BALBcJ_G0003884	NA	NA	-1.05577	0.0436748	Not annotated
MGP_BALBcJ_G0003900	NA	NA	1.09357	0.048805	Not annotated
MGP_BALBcJ_G0004029	NA	NA	-1.19021	0.0458881	Not annotated
MGP_BALBcJ_G0004095	NA	NA	1.06284	0.0324333	Not annotated
MGP_BALBcJ_G0004161	NA	NA	-1.35641	0.0195637	Not annotated
MGP_BALBcJ_G0004180	NA	NA	1.65677	0.0029854	Not annotated
MGP_BALBcJ_G0004228	NA	NA	1.83965	0.0146743	Not annotated
MGP_BALBcJ_G0004285	NA	NA	-1.89089	0.0189354	Not annotated
MGP_BALBcJ_G0004377	NA	NA	-1.05204	0.0429404	Not annotated
MGP_BALBcJ_G0004439	NA	NA	-2.05403	0.0423916	Not annotated
MGP_BALBcJ_G0004677	NA	NA	1.08941	0.00285273	Not annotated
MGP_BALBcJ_G0004701	NA	NA	1.06256	0.0288422	Not annotated
MGP_BALBcJ_G0004747	NA	NA	2.2616	0.0473503	Not annotated
MGP_BALBcJ_G0004784	NA	NA	1.36506	0.0316799	Not annotated
MGP_BALBcJ_G0004802	NA	NA	1.30351	0.00491319	Not annotated
MGP_BALBcJ_G0004995	NA	NA	-1.69499	0.00398971	Not annotated
MGP_BALBcJ_G0005018	NA	NA	1.09462	0.0268804	Not annotated
MGP_BALBcJ_G0005040	NA	NA	2.41272	0.0450348	Not annotated
MGP_BALBcJ_G0005059	NA	NA	-1.27316	0.0291411	Not annotated
MGP_BALBcJ_G0005104	NA	NA	-1.8025	0.000986618	Not annotated
MGP_BALBcJ_G0005258	NA	NA	-1.27609	0.0165339	Not annotated
MGP_BALBcJ_G0005346	NA	NA	1.74991	0.0196176	Not annotated
MGP_BALBcJ_G0005355	NA	NA	-1.20384	0.0433406	Not annotated
MGP_BALBcJ_G0005375	NA	NA	1.84057	0.041659	Not annotated
MGP_BALBcJ_G0005428	NA	NA	1.25584	0.0312599	Not annotated
MGP_BALBcJ_G0005540	NA	NA	1.44429	0.0436748	Not annotated
MGP_BALBcJ_G0005546	NA	NA	-1.70321	0.0282067	Not annotated
MGP_BALBcJ_G0005563	NA	NA	-1.52295	0.0332922	Not annotated
MGP_BALBcJ_G0005580	NA	NA	-1.0433	0.0464931	Not annotated
MGP_BALBcJ_G0005583	NA	NA	1.13744	0.0300422	Not annotated
MGP_BALBcJ_G0005830	NA	NA	1.61355	0.0470396	Not annotated
MGP_BALBcJ_G0006506	NA	NA	1.28052	0.0414856	Not annotated
MGP_BALBcJ_G0006562	NA	NA	1.29274	0.0281642	Not annotated
MGP_BALBcJ_G0006978	NA	NA	2.61672	0.0308424	Not annotated
MGP_BALBcJ_G0007248	NA	NA	1.98339	0.0154907	Not annotated
MGP_BALBcJ_G0007253	NA	NA	1.34784	0.00815309	Not annotated
MGP_BALBcJ_G0007282	NA	NA	1.33539	0.0209432	Not annotated
MGP_BALBcJ_G0007317	NA	NA	-2.14355	0.0314787	Not annotated
MGP_BALBcJ_G0007507	NA	NA	1.98488	0.0131779	Not annotated
MGP_BALBcJ_G0008024	NA	NA	-2.64245	0.0244036	Not annotated
MGP_BALBcJ_G0010109	NA	NA	1.8263	0.0470897	Not annotated
MGP_BALBcJ_G0010621	NA	NA	2.0718	0.04694	Not annotated
MGP_BALBcJ_G0010693	NA	NA	-1.48838	0.0147159	Not annotated
MGP_BALBcJ_G0010888	NA	NA	1.63543	0.048908	Not annotated
MGP_BALBcJ_G0011048	NA	NA	-1.43952	0.0320989	Not annotated
MGP_BALBcJ_G0011128	NA	NA	-1.64016	0.0204041	Not annotated
MGP_BALBcJ_G0011387	NA	NA	2.04232	0.0326948	Not annotated
MGP_BALBcJ_G0011443	NA	NA	-1.16515	0.0327647	Not annotated
MGP_BALBcJ_G0011450	NA	NA	-1.10331	0.0470592	Not annotated
MGP_BALBcJ_G0011808	NA	NA	-1.8782	0.0114795	Not annotated
MGP_BALBcJ_G0012465	NA	NA	1.79142	0.0324888	Not annotated
MGP_BALBcJ_G0013430	NA	NA	-1.25089	0.00866709	Not annotated
MGP_BALBcJ_G0013726	NA	NA	1.42251	0.0236327	Not annotated
MGP_BALBcJ_G0013826	NA	NA	1.47366	0.048805	Not annotated
MGP_BALBcJ_G0014714	NA	NA	-1.01257	0.0324888	Not annotated
MGP_BALBcJ_G0015196	NA	NA	1.57449	0.0209432	Not annotated
MGP_BALBcJ_G0015348	NA	NA	-1.36002	0.0432888	Not annotated
MGP_BALBcJ_G0015506	NA	NA	1.44269	0.018661	Not annotated
MGP_BALBcJ_G0015550	NA	NA	1.5431	0.0411468	Not annotated
MGP_BALBcJ_G0015551	NA	NA	1.70123	0.0326948	Not annotated
MGP_BALBcJ_G0015238	NA	NA	1.0439	0.0286697	Not annotated
MGP_BALBcJ_G0015628	NA	NA	1.33655	0.0423187	Not annotated
MGP_BALBcJ_G0015631	NA	NA	-1.02725	0.0306401	Not annotated
MGP_BALBcJ_G0016801	NA	NA	-2.63582	0.0212605	Not annotated
MGP_BALBcJ_G0016989	NA	NA	-1.268	0.0257173	Not annotated
MGP_BALBcJ_G0017642	NA	NA	1.19721	0.0165339	Not annotated
MGP_BALBcJ_G0017670	NA	NA	-1.38061	0.042961	Not annotated
MGP_BALBcJ_G0020377	NA	NA	-1.46328	0.0294128	Not annotated
MGP_BALBcJ_G0022230	NA	NA	-1.40773	0.0422571	Not annotated
MGP_BALBcJ_G0020934	NA	NA	-1.02838	0.0224886	Not annotated
MGP_BALBcJ_G0026744	NA	NA	1.10251	0.0255192	Not annotated
MGP_BALBcJ_G0025786	NA	NA	-1.28212	0.0359127	Not annotated
MGP_BALBcJ_G0026779	NA	NA	-2.34671	0.0366651	Not annotated
MGP_BALBcJ_G0027165	NA	NA	1.00239	0.0457942	Not annotated
MGP_BALBcJ_G0030087	NA	NA	-1.67288	0.0380577	Not annotated
MGP_BALBcJ_G0028461	NA	NA	1.8269	0.0180426	Not annotated
MGP_BALBcJ_G0036364	NA	NA	-1.35165	0.0204041	Not annotated
MGP_BALBcJ_G0036424	NA	NA	-2.25887	0.0195952	Not annotated
MGP_BALBcJ_G0036481	NA	NA	2.23011	0.0498098	Not annotated
MGP_BALBcJ_G0036866	NA	NA	2.22571	0.0442532	Not annotated
MGP_BALBcJ_G0037072	NA	NA	1.4395	0.0230411	Not annotated
MGP_BALBcJ_G0038764	NA	NA	1.41373	0.0464931	Not annotated
MGP_BALBcJ_G0039476	NA	NA	1.27684	0.040438	Not annotated
MGP_BALBcJ_G0039509	NA	NA	1.48498	0.0262116	Not annotated
MGP_BALBcJ_G0039923	NA	NA	1.60674	0.024202	Not annotated
MGP_BALBcJ_G0040130	NA	NA	-1.13285	1.67845e-16	Not annotated
MGP_BALBcJ_G0040262	NA	NA	2.16377	0.0332393	Not annotated
MGP_BALBcJ_G0040307	NA	NA	-2.41432	0.0419297	Not annotated
MGP_BALBcJ_G0040642	NA	NA	-1.49182	0.0454531	Not annotated
MGP_BALBcJ_G0033704	NA	NA	-1.12608	7.32468e-12	Not annotated
MGP_BALBcJ_G0031308	NA	NA	-2.66389	0.0156351	Not annotated
MGP_BALBcJ_G0034737	NA	NA	-2.09084	0.0310799	Not annotated
MGP_BALBcJ_G0035378	NA	NA	1.82412	0.0248515	Not annotated
MGP_BALBcJ_G0035355	NA	NA	-2.22038	0.00823188	Not annotated
MGP_BALBcJ_G0034751	NA	NA	1.97141	0.0184303	Not annotated
MGP_BALBcJ_G0034641	NA	NA	-1.42526	0.00305566	Not annotated
MGP_BALBcJ_G0032576	NA	NA	-1.14689	0.0432253	Not annotated
MGP_BALBcJ_G0033827	NA	NA	1.51879	0.0266934	Not annotated
MGP_BALBcJ_G0032753	100042856	predicted gene 4070	-2.1172	0.00454452	Not annotated
MGP_BALBcJ_G0005209	327946	predicted gene 12295	2.75261	0.0165339	Not annotated
MGP_BALBcJ_G0006174	625901	predicted gene 6634	2.28967	0.00312204	Not annotated
MGP_BALBcJ_G0021162	100041724	predicted gene 15217	1.19239	0.0269036	Not annotated
